# Supplementary material for: A Retrospective Analysis Reveals That the 2021 Outbreaks of African Swine Fever Virus in Ghana Were Caused by Two Distinct Genotypes
Source: Viruses. 2024 Aug 7;16(8):1265. doi: 10.3390/v16081265 (PMC11360390; doi:10.3390/v16081265)
Supplement: Supplementary file 1 [file viruses-16-01265-s001.zip]

Archive with 2 entries (2 files):
- Figure S1 Protein alignments.zip
- Table-S1_All Ghana 2021 SNPs.xlsx
