# Supplementary material for: A Retrospective Analysis Reveals That the 2021 Outbreaks of African Swine Fever Virus in Ghana Were Caused by Two Distinct Genotypes
Source: Viruses. 2024 Aug 7;16(8):1265. doi: 10.3390/v16081265 (PMC11360390; doi:10.3390/v16081265)
Supplement: Supplementary file 1 [file viruses-16-01265-s001.zip › Table-S1_All Ghana 2021 SNPs.xlsx]

## Sheet: All Ghana 2021 Variants
Sample Genome	Reference Genome	Region	Type	Reference	Sample	Coding region change	Amino acid change
Ghana2021-01	Ghana2021-95	944	Deletion	T	-
Ghana2021-01	Ghana2021-95	2611	SNV	C	T	MGF_360-1L	R58H
Ghana2021-01	Ghana2021-95	5298..5300	Deletion	TCA	-	L60L	M9del
Ghana2021-01	Ghana2021-95	13532^13533	Insertion	-	G
Ghana2021-01	Ghana2021-95	15591^15592	Insertion	-	G
Ghana2021-01	Ghana2021-95	15818	Deletion	G	-
Ghana2021-01	Ghana2021-95	15944^15945	Insertion	-	GG
Ghana2021-01	Ghana2021-95	19245	SNV	A	G	MGF_360-8L	F160L
Ghana2021-01	Ghana2021-95	19486	SNV	A	G	MGF_360-8L
Ghana2021-01	Ghana2021-95	26369^26370	Insertion	-	G
Ghana2021-01	Ghana2021-95	26860	SNV	T	C
Ghana2021-01	Ghana2021-95	27745^27746	Insertion	-	CC	MGF_360-14L	A284fs
Ghana2021-01	Ghana2021-95	28932	SNV	T	C	MGF_505-2R
Ghana2021-01	Ghana2021-95	37911	SNV	A	G	MGF_505-7R	N497S
Ghana2021-01	Ghana2021-95	39162	SNV	A	G	MGF_505-9R	K283E
Ghana2021-01	Ghana2021-95	39269	SNV	A	G	MGF_505-9R
Ghana2021-01	Ghana2021-95	47740^47741	Insertion	-	CCGATCCGTGGGCC	A859L	V564fs
Ghana2021-01	Ghana2021-95	71346	SNV	T	C	EP364R	V343A
Ghana2021-01	Ghana2021-95	71741	SNV	T	C	M1249L
Ghana2021-01	Ghana2021-95	80606	SNV	T	C
Ghana2021-01	Ghana2021-95	81875	SNV	G	A	C475L	P329L
Ghana2021-01	Ghana2021-95	88274	SNV	A	G	B962L
Ghana2021-01	Ghana2021-95	93338	SNV	T	C	B169L	T147A
Ghana2021-01	Ghana2021-95	93342	SNV	T	C	B169L
Ghana2021-01	Ghana2021-95	94504	SNV	C	T	B475L
Ghana2021-01	Ghana2021-95	97545	SNV	G	A	B602L
Ghana2021-01	Ghana2021-95	97549	Deletion	T	-	B602L	D110fs
Ghana2021-01	Ghana2021-95	97551^97552	Insertion	-	TGC	B602L	V109_D110insQ
Ghana2021-01	Ghana2021-95	97553^97554	Insertion	-	A	B602L	V109fs
Ghana2021-01	Ghana2021-95	97555	SNV	T	G	B602L	N108T
Ghana2021-01	Ghana2021-95	97558	SNV	G	C	B602L	T107S
Ghana2021-01	Ghana2021-95	97560..97562	Deletion	ATC	-	B602L	D106del
Ghana2021-01	Ghana2021-95	107189	SNV	T	C	G1340L
Ghana2021-01	Ghana2021-95	130545	SNV	A	G	NP419L
Ghana2021-01	Ghana2021-95	132079	SNV	T	C	NP868R	F466L
Ghana2021-01	Ghana2021-95	134212	SNV	C	T
Ghana2021-01	Ghana2021-95	139575	SNV	A	G	D1133L
Ghana2021-01	Ghana2021-95	146654	SNV	G	C	P1192R
Ghana2021-01	Ghana2021-95	162046	SNV	G	A	E199L
Ghana2021-01	Ghana2021-95	162179	SNV	A	G	E199L	I20T
Ghana2021-01	Ghana2021-95	162654	SNV	T	C	E165R
Ghana2021-01	Ghana2021-95	173535	Deletion	A	-
Ghana2021-01	Ghana2021-95	179017..179018	Deletion	CC	-
Ghana2021-01	Ghana2021-95	183995	SNV	A	T
Ghana2021-13	Ghana2022-35	13459..13462	Deletion	GGGG	-
Ghana2021-13	Ghana2022-35	13707	SNV	C	T	X69R	P16L
Ghana2021-13	Ghana2022-35	20161	SNV	T	A	MGF_360-10L	E238D
Ghana2021-13	Ghana2022-35	25312	Deletion	C	-	MGF_360-13L	A262fs
Ghana2021-13	Ghana2022-35	79173	SNV	A	G
Ghana2021-13	Ghana2022-35	84886	SNV	C	G	C962R
Ghana2021-13	Ghana2022-35	119525	SNV	T	C	CP204L
Ghana2021-13	Ghana2022-35	129184	SNV	G	A	NP419L	P17S
Ghana2021-13	Ghana2022-35	155316	SNV	C	T	QP383R
Ghana2021-13	Ghana2022-35	155322	SNV	C	T	QP383R
Ghana2021-13	Ghana2022-35	160666	SNV	G	C	E199L	P85A
Ghana2021-13	Ghana2022-35	174477..174487	Deletion	ATAACCTAATT	-
Ghana2021-13	Ghana2022-35	181450^181451	Insertion	-	A
Ghana2021-27	Ghana2022-35	3939	Deletion	C	-	MGF_360-2L	A261fs
Ghana2021-27	Ghana2022-35	13707	SNV	C	T	X69R	P16L
Ghana2021-27	Ghana2022-35	15271	SNV	T	G
Ghana2021-27	Ghana2022-35	25312..25313	Deletion	CC	-	MGF_360-13L	A262fs
Ghana2021-27	Ghana2022-35	41478	SNV	G	A
Ghana2021-27	Ghana2022-35	44843^44844	Insertion	-	T
Ghana2021-27	Ghana2022-35	49306	SNV	G	A	A137R	S107N
Ghana2021-27	Ghana2022-35	79173	SNV	A	G
Ghana2021-27	Ghana2022-35	84886	SNV	C	G	C962R
Ghana2021-27	Ghana2022-35	107324	SNV	C	T	G1340L	R91H
Ghana2021-27	Ghana2022-35	115999	SNV	T	C	CP2475L
Ghana2021-27	Ghana2022-35	123302	SNV	C	T	O61R
Ghana2021-27	Ghana2022-35	160545	SNV	T	A	E199L	E125V
Ghana2021-27	Ghana2022-35	160666	SNV	G	C	E199L	P85A
Ghana2021-27	Ghana2022-35	166924^166925	Insertion	-	T
Ghana2021-37	Ghana2022-35	312	SNV	C	G
Ghana2021-37	Ghana2022-35	1495	SNV	C	T
Ghana2021-37	Ghana2022-35	2915..4089	Deletion	CCGCCAATCTTTAAAATGACTATATCGTTGATAAAAATATTGGATGGCTTCAGTAAGCTTATATAGTATCGCCATACTATACCAATACCTAGTTAGCATTTCGTTGAATGAAATATTATCCAATGTAAAGTTAATTGATAATGTATCTAGTTCACCAAAAATTCTTAATTTCAATTGAGCATTATTTAGGAAAAGGGGATTATCAGATAATAATTCATGGCATAGAATAATATTACTGCTAGTTTTAACATACTGTACATTATAAAATATTTCTAAAATTTTATTTTCACTCAAAGCTTTCCTCGCACCTAACTTTTGGCATAGGTCCTGGGTGCACTCCATATTGACAGTAACCAACCCAAAGCTGATGTCTGCACCCCATTCGGTAAACAGCTCTAT…	-	MGF_360-1L; MGF_360-2L	M1_R210del; L211_*363del
Ghana2021-37	Ghana2022-35	10750	SNV	G	A
Ghana2021-37	Ghana2022-35	10760	SNV	G	A
Ghana2021-37	Ghana2022-35	13256^13257	Insertion	-	GG
Ghana2021-37	Ghana2022-35	13266	SNV	T	G
Ghana2021-37	Ghana2022-35	13707	SNV	C	T	X69R	P16L
Ghana2021-37	Ghana2022-35	15260^15261	Insertion	-	G
Ghana2021-37	Ghana2022-35	15271	SNV	T	G
Ghana2021-37	Ghana2022-35	59520	SNV	T	C	K145R	Y116H
Ghana2021-37	Ghana2022-35	79173	SNV	A	G
Ghana2021-37	Ghana2022-35	80745	SNV	T	C	C475L
Ghana2021-37	Ghana2022-35	104437	SNV	G	A	G1340L
Ghana2021-37	Ghana2022-35	160666	SNV	G	C	E199L	P85A
Ghana2021-37	Ghana2022-35	166924^166925	Insertion	-	T
Ghana2021-37	Ghana2022-35	173002	SNV	T	C	MGF_505-11L	I280V
Ghana2021-37	Ghana2022-35	179610	SNV	C	T
Ghana2021-37	Ghana2022-35	183222	SNV	G	A
Ghana2021-37	Ghana2022-35	184403	SNV	G	C
Ghana2021-41	Ghana2022-35	312	SNV	C	G
Ghana2021-41	Ghana2022-35	1495	SNV	C	T
Ghana2021-41	Ghana2022-35	3088	SNV	A	G	MGF_360-1L
Ghana2021-41	Ghana2022-35	10750	SNV	G	A
Ghana2021-41	Ghana2022-35	10760	SNV	G	A
Ghana2021-41	Ghana2022-35	13266	SNV	T	G
Ghana2021-41	Ghana2022-35	13707	SNV	C	T	X69R	P16L
Ghana2021-41	Ghana2022-35	15260..15261	MNV	CG	AA
Ghana2021-41	Ghana2022-35	23519	SNV	G	T	MGF_505-1R	R450I
Ghana2021-41	Ghana2022-35	25312	Deletion	C	-	MGF_360-13L	A262fs
Ghana2021-41	Ghana2022-35	29867	SNV	T	C	MGF_505-3R
Ghana2021-41	Ghana2022-35	59520	SNV	T	C	K145R	Y116H
Ghana2021-41	Ghana2022-35	79173	SNV	A	G
Ghana2021-41	Ghana2022-35	80745	SNV	T	C	C475L
Ghana2021-41	Ghana2022-35	81741	SNV	A	T	C315R	Q30H
Ghana2021-41	Ghana2022-35	108409	SNV	C	T	G1211R
Ghana2021-41	Ghana2022-35	160666	SNV	G	C	E199L	P85A
Ghana2021-41	Ghana2022-35	168037^168038	Insertion	-	A
Ghana2021-41	Ghana2022-35	173002	SNV	T	C	MGF_505-11L	I280V
Ghana2021-41	Ghana2022-35	179610	SNV	C	T
Ghana2021-41	Ghana2022-35	183222	SNV	G	A
Ghana2021-41	Ghana2022-35	184403	SNV	G	C
Ghana2021-49	Ghana2022-35	312	SNV	C	G
Ghana2021-49	Ghana2022-35	1495	SNV	C	T
Ghana2021-49	Ghana2022-35	3088	SNV	A	G	MGF_360-1L
Ghana2021-49	Ghana2022-35	10750	SNV	G	A
Ghana2021-49	Ghana2022-35	10760	SNV	G	A
Ghana2021-49	Ghana2022-35	13707	SNV	C	T	X69R	P16L
Ghana2021-49	Ghana2022-35	25312	Deletion	C	-	MGF_360-13L	A262fs
Ghana2021-49	Ghana2022-35	29867	SNV	T	C	MGF_505-3R
Ghana2021-49	Ghana2022-35	59520	SNV	T	C	K145R	Y116H
Ghana2021-49	Ghana2022-35	61283	SNV	C	T	EP1242L
Ghana2021-49	Ghana2022-35	76195^76196	Insertion	-	TTGCACAAGTG
Ghana2021-49	Ghana2022-35	76196^76197	Insertion	-	T
Ghana2021-49	Ghana2022-35	79173	SNV	A	G
Ghana2021-49	Ghana2022-35	80745	SNV	T	C	C475L
Ghana2021-49	Ghana2022-35	81741	SNV	A	T	C315R	Q30H
Ghana2021-49	Ghana2022-35	159967	SNV	C	T	E146L	G39E
Ghana2021-49	Ghana2022-35	160666	SNV	G	C	E199L	P85A
Ghana2021-49	Ghana2022-35	168037^168038	Insertion	-	A
Ghana2021-49	Ghana2022-35	171331	Deletion	G	-	MGF_360-16Ra	K90fs
Ghana2021-49	Ghana2022-35	173002	SNV	T	C	MGF_505-11L	I280V
Ghana2021-49	Ghana2022-35	179610	SNV	C	T
Ghana2021-49	Ghana2022-35	183222	SNV	G	A
Ghana2021-49	Ghana2022-35	184403	SNV	G	C
Ghana2021-57	Ghana2022-35	312	SNV	C	G
Ghana2021-57	Ghana2022-35	1495	SNV	C	T
Ghana2021-57	Ghana2022-35	2915..4089	Deletion	CCGCCAATCTTTAAAATGACTATATCGTTGATAAAAATATTGGATGGCTTCAGTAAGCTTATATAGTATCGCCATACTATACCAATACCTAGTTAGCATTTCGTTGAATGAAATATTATCCAATGTAAAGTTAATTGATAATGTATCTAGTTCACCAAAAATTCTTAATTTCAATTGAGCATTATTTAGGAAAAGGGGATTATCAGATAATAATTCATGGCATAGAATAATATTACTGCTAGTTTTAACATACTGTACATTATAAAATATTTCTAAAATTTTATTTTCACTCAAAGCTTTCCTCGCACCTAACTTTTGGCATAGGTCCTGGGTGCACTCCATATTGACAGTAACCAACCCAAAGCTGATGTCTGCACCCCATTCGGTAAACAGCTCTAT…	-	MGF_360-1L; MGF_360-2L	M1_R210del; L211_*363del
Ghana2021-57	Ghana2022-35	10750	SNV	G	A
Ghana2021-57	Ghana2022-35	10760	SNV	G	A
Ghana2021-57	Ghana2022-35	13474	SNV	C	G
Ghana2021-57	Ghana2022-35	13707	SNV	C	T	X69R	P16L
Ghana2021-57	Ghana2022-35	25312	Deletion	C	-	MGF_360-13L	A262fs
Ghana2021-57	Ghana2022-35	59520	SNV	T	C	K145R	Y116H
Ghana2021-57	Ghana2022-35	78388	SNV	A	C	C717R	K613N
Ghana2021-57	Ghana2022-35	79173	SNV	A	G
Ghana2021-57	Ghana2022-35	80745	SNV	T	C	C475L
Ghana2021-57	Ghana2022-35	104437	SNV	G	A	G1340L
Ghana2021-57	Ghana2022-35	142119	SNV	A	G	P1192R	E39G
Ghana2021-57	Ghana2022-35	160666	SNV	G	C	E199L	P85A
Ghana2021-57	Ghana2022-35	167609	SNV	G	A	I329L
Ghana2021-57	Ghana2022-35	173002	SNV	T	C	MGF_505-11L	I280V
Ghana2021-57	Ghana2022-35	179610	SNV	C	T
Ghana2021-57	Ghana2022-35	183222	SNV	G	A
Ghana2021-57	Ghana2022-35	184403	SNV	G	C
Ghana2021-75	Ghana2021-95	2611	SNV	C	T	MGF_360-1L	R58H
Ghana2021-75	Ghana2021-95	3137	SNV	G	A	MGF_360-2L
Ghana2021-75	Ghana2021-95	8246	Deletion	C	-	MGF_110-11L; MGF_110-14L	G4fs; V116fs
Ghana2021-75	Ghana2021-95	11780^11781	Insertion	-	G
Ghana2021-75	Ghana2021-95	12987	SNV	C	T	MGF_360-6L	G94S
Ghana2021-75	Ghana2021-95	13533..13534	Deletion	GG	-
Ghana2021-75	Ghana2021-95	15592	Deletion	G	-
Ghana2021-75	Ghana2021-95	15818	Deletion	G	-
Ghana2021-75	Ghana2021-95	15944^15945	Insertion	-	G
Ghana2021-75	Ghana2021-95	16136^16137	Insertion	-	GG
Ghana2021-75	Ghana2021-95	16412	SNV	C	T
Ghana2021-75	Ghana2021-95	19245	SNV	A	G	MGF_360-8L	F160L
Ghana2021-75	Ghana2021-95	26860	SNV	T	C
Ghana2021-75	Ghana2021-95	28932	SNV	T	C	MGF_505-2R
Ghana2021-75	Ghana2021-95	37911	SNV	A	G	MGF_505-7R	N497S
Ghana2021-75	Ghana2021-95	39162	SNV	A	G	MGF_505-9R	K283E
Ghana2021-75	Ghana2021-95	39269	SNV	A	G	MGF_505-9R
Ghana2021-75	Ghana2021-95	47740^47741	Insertion	-	CCGATCCGTGGGCC	A859L	V564fs
Ghana2021-75	Ghana2021-95	71346	SNV	T	C	EP364R	V343A
Ghana2021-75	Ghana2021-95	71741	SNV	T	C	M1249L
Ghana2021-75	Ghana2021-95	79309	SNV	G	A	C717R
Ghana2021-75	Ghana2021-95	80606	SNV	T	C
Ghana2021-75	Ghana2021-95	88274	SNV	A	G	B962L
Ghana2021-75	Ghana2021-95	93338	SNV	T	C	B169L	T147A
Ghana2021-75	Ghana2021-95	93342	SNV	T	C	B169L
Ghana2021-75	Ghana2021-95	112882	SNV	C	A	CP123L	D53Y
Ghana2021-75	Ghana2021-95	112897	SNV	A	C	CP123L	S48A
Ghana2021-75	Ghana2021-95	112909	SNV	T	G	CP123L	T44P
Ghana2021-75	Ghana2021-95	112913	SNV	T	G	CP123L
Ghana2021-75	Ghana2021-95	122276	SNV	G	A	CP530R
Ghana2021-75	Ghana2021-95	122396	SNV	G	A	CP530R
Ghana2021-75	Ghana2021-95	125144	SNV	C	T	NP1450L
Ghana2021-75	Ghana2021-95	130545	SNV	A	G	NP419L
Ghana2021-75	Ghana2021-95	132079	SNV	T	C	NP868R	F466L
Ghana2021-75	Ghana2021-95	139575	SNV	A	G	D1133L
Ghana2021-75	Ghana2021-95	149016	SNV	C	T	H124R
Ghana2021-75	Ghana2021-95	150125	SNV	C	T	H108R
Ghana2021-75	Ghana2021-95	162654	SNV	T	C	E165R
Ghana2021-75	Ghana2021-95	169890	SNV	T	C	I215L
Ghana2021-75	Ghana2021-95	173364^173365	Insertion	-	C	MGF_360-16R	C323fs
Ghana2021-75	Ghana2021-95	173535	Deletion	A	-
Ghana2021-75	Ghana2021-95	183057	Deletion	A	-	DP60R	V11fs
Ghana2021-75	Ghana2021-95	183995	SNV	A	T
Ghana2021-81	Ghana2022-35	13707	SNV	C	T	X69R	P16L
Ghana2021-81	Ghana2022-35	66740^66741	Insertion	-	T
Ghana2021-81	Ghana2022-35	78388	SNV	A	C	C717R	K613N
Ghana2021-81	Ghana2022-35	79173	SNV	A	G
Ghana2021-81	Ghana2022-35	160666	SNV	G	C	E199L	P85A
Ghana2021-87	Ghana2022-35	13707	SNV	C	T	X69R	P16L
Ghana2021-87	Ghana2022-35	66740^66741	Insertion	-	T
Ghana2021-87	Ghana2022-35	79173	SNV	A	G
Ghana2021-87	Ghana2022-35	160540	SNV	C	T	E199L	G127R
Ghana2021-87	Ghana2022-35	160666	SNV	G	C	E199L	P85A
Ghana2021-91	Ghana2022-35	13707	SNV	C	T	X69R	P16L
Ghana2021-91	Ghana2022-35	15261	Deletion	G	-
Ghana2021-91	Ghana2022-35	25312	Deletion	C	-	MGF_360-13L	A262fs
Ghana2021-91	Ghana2022-35	53113	SNV	A	G	F778R
Ghana2021-91	Ghana2022-35	79173	SNV	A	G
Ghana2021-91	Ghana2022-35	81156	SNV	C	A	C475L	Q148H
Ghana2021-91	Ghana2022-35	160666	SNV	G	C	E199L	P85A
Ghana2021-91	Ghana2022-35	173002	SNV	T	C	MGF_505-11L	I280V
Ghana2021-91	Ghana2022-35	177967	Deletion	C	-	MGF_360-18R	L54fs
Ghana2021-91	Ghana2022-35	179118	Deletion	T	-
Ghana2021-95	Benin 97-1	20..21	MNV	AT	GG
Ghana2021-95	Benin 97-1	23	SNV	A	G
Ghana2021-95	Benin 97-1	26	SNV	G	A
Ghana2021-95	Benin 97-1	29	SNV	A	G
Ghana2021-95	Benin 97-1	69^70	Insertion	-	CG
Ghana2021-95	Benin 97-1	1163	SNV	T	C	MGF_360-1L	H58R
Ghana2021-95	Benin 97-1	6797^6798	Insertion	-	C	MGF_110-11L	D11fs
Ghana2021-95	Benin 97-1	7665	SNV	G	A
Ghana2021-95	Benin 97-1	8186^8187	Insertion	-	C	MGF_110-13L; MGF_110-14L	D5fs; V120fs
Ghana2021-95	Benin 97-1	10113	Deletion	G	-
Ghana2021-95	Benin 97-1	10332..10333	Deletion	GG	-
Ghana2021-95	Benin 97-1	12328^12329	Insertion	-	G
Ghana2021-95	Benin 97-1	12518^12519	Insertion	-	GG
Ghana2021-95	Benin 97-1	14141^14142	Insertion	-	GG
Ghana2021-95	Benin 97-1	14366..14367	Deletion	GG	-
Ghana2021-95	Benin 97-1	14495	Deletion	G	-
Ghana2021-95	Benin 97-1	14688	Deletion	G	-
Ghana2021-95	Benin 97-1	16191^16192	Insertion	-	T
Ghana2021-95	Benin 97-1	17796	SNV	G	A	MGF_360-8L	L160F
Ghana2021-95	Benin 97-1	18037	SNV	G	A	MGF_360-8L
Ghana2021-95	Benin 97-1	24408	SNV	C	T	MGF_360-12L
Ghana2021-95	Benin 97-1	25411	SNV	C	T	MGF_360-13L	W164*
Ghana2021-95	Benin 97-1	27483	SNV	C	T	MGF_505-2R
Ghana2021-95	Benin 97-1	34138	SNV	T	C	MGF_505-6R
Ghana2021-95	Benin 97-1	36462	SNV	G	A	MGF_505-7R	S497N
Ghana2021-95	Benin 97-1	37713	SNV	G	A	MGF_505-9R	E283K
Ghana2021-95	Benin 97-1	37820	SNV	G	A	MGF_505-9R
Ghana2021-95	Benin 97-1	46292..46305	Deletion	CCGATCCGTGGGCC	-	A859L	A564fs
Ghana2021-95	Benin 97-1	56890	SNV	C	T	F1055L	V120I
Ghana2021-95	Benin 97-1	60769	SNV	C	T	EP1242L
Ghana2021-95	Benin 97-1	62488	SNV	G	A	EP1242L
Ghana2021-95	Benin 97-1	69911	SNV	C	T	EP364R	A343V
Ghana2021-95	Benin 97-1	70306	SNV	C	T	M1249L
Ghana2021-95	Benin 97-1	75920	SNV	G	A	C84L	S12L
Ghana2021-95	Benin 97-1	79171	SNV	C	T
Ghana2021-95	Benin 97-1	85654	SNV	C	T	C962R
Ghana2021-95	Benin 97-1	86839	SNV	G	A	B962L
Ghana2021-95	Benin 97-1	91903	SNV	C	T	B169L	A152T
Ghana2021-95	Benin 97-1	91907	SNV	C	T	B169L
Ghana2021-95	Benin 97-1	91915..91929	Deletion	CGGCCGGCTTTGGAC	-	B169L	G143_A147del
Ghana2021-95	Benin 97-1	92682	SNV	C	T	B475L
Ghana2021-95	Benin 97-1	96076..96077	MNV	CT	AA	B602L	G281C
Ghana2021-95	Benin 97-1	96143..96370	Deletion	TGCACAAGTGCTTGCACCTGTGCTTGCACAAGTGCTTGCACAAGTGCTTGCACAAGTGCTTGCACAAGTGCTTGCACAGGTGTCTACATTGGTATCTGCACAAGTGCTTGCACCTGTGCTTGCACAAGTGCTTGCACAAGTGCTTGCACAAGTGCTTGCACAAGTGCTTGCACAGGTGTCTACATTGGTATCTGCACAAGTGCTTGCACCTGTGCTTGCACAAGTGCT	-	B602L	S183_A258del
Ghana2021-95	Benin 97-1	101748^101749	Insertion	-	TGCGTATACTGCCAT	B407L	R140_S141insNGSIR
Ghana2021-95	Benin 97-1	105157	SNV	G	A	G1340L
Ghana2021-95	Benin 97-1	105982	SNV	C	T	G1340L
Ghana2021-95	Benin 97-1	121180	SNV	C	T	CP530R
Ghana2021-95	Benin 97-1	127412	SNV	G	A	NP1450L	P220L
Ghana2021-95	Benin 97-1	129338	SNV	G	A	NP419L
Ghana2021-95	Benin 97-1	130872	SNV	C	T	NP868R	L466F
Ghana2021-95	Benin 97-1	138368	SNV	G	A	D1133L
Ghana2021-95	Benin 97-1	145447	SNV	C	G	P1192R
Ghana2021-95	Benin 97-1	157083..157097	Deletion	TGTTTGTTGCTGGTC	-	E183L	R111_N115del
Ghana2021-95	Benin 97-1	159574	SNV	T	C	E301R	M231T
Ghana2021-95	Benin 97-1	160987	SNV	G	A	E199L	T20I
Ghana2021-95	Benin 97-1	161462	SNV	C	T	E165R
Ghana2021-95	Benin 97-1	163768	SNV	G	A	E111R	A35T
Ghana2021-95	Benin 97-1	164930	Deletion	A	-	I267L	Y34fs
Ghana2021-95	Benin 97-1	172114..172115	Deletion	AA	-	MGF_360-16R	K303fs
Ghana2021-95	Benin 97-1	172345^172346	Insertion	-	A
Ghana2021-95	Benin 97-1	177827..177828	Deletion	CC	-
Ghana2021-95	Benin 97-1	180678^180679	Insertion	-	G	MGF_360-19R	A269fs
Ghana2021-95	Benin 97-1	181868	Deletion	A	-
Ghana2021-105	Ghana2022-35	13256^13257	Insertion	-	G
Ghana2021-105	Ghana2022-35	13459..13460	Deletion	GG	-
Ghana2021-105	Ghana2022-35	13707	SNV	C	T	X69R	P16L
Ghana2021-105	Ghana2022-35	15261	Deletion	G	-
Ghana2021-105	Ghana2022-35	25312	Deletion	C	-	MGF_360-13L	A262fs
Ghana2021-105	Ghana2022-35	53113	SNV	A	G	F778R
Ghana2021-105	Ghana2022-35	78375	SNV	A	C	C717R	K609T
Ghana2021-105	Ghana2022-35	78383	SNV	G	C	C717R	E612Q
Ghana2021-105	Ghana2022-35	78388	SNV	A	C	C717R	K613N
Ghana2021-105	Ghana2022-35	79173	SNV	A	G
Ghana2021-105	Ghana2022-35	81156	SNV	C	A	C475L	Q148H
Ghana2021-105	Ghana2022-35	160666	SNV	G	C	E199L	P85A
Ghana2021-105	Ghana2022-35	173002	SNV	T	C	MGF_505-11L	I280V
Ghana2021-105	Ghana2022-35	177967	Deletion	C	-	MGF_360-18R	L54fs
Ghana2021-105	Ghana2022-35	179118	Deletion	T	-

## Sheet: Summary
Row Labels	Count of Sample Genome	Count of Amino acid change		Genotype	Genome	Reference	Total SNPs Compared to Reference	Total Nonsynonymous SNPs Compared to Reference
Ghana2021-01	44	18		2	Ghana2021-13	Ghana2022-35	13	5
Ghana2021-105	15	9			Ghana2021-27	Ghana2022-35	15	7
Ghana2021-13	13	5			Ghana2021-37	Ghana2022-35	20	5
Ghana2021-27	15	7			Ghana2021-41	Ghana2022-35	22	7
Ghana2021-37	20	5			Ghana2021-49	Ghana2022-35	23	8
Ghana2021-41	22	7			Ghana2021-57	Ghana2022-35	20	8
Ghana2021-49	23	8			Ghana2021-81	Ghana2022-35	5	3
Ghana2021-57	20	8			Ghana2021-87	Ghana2022-35	5	3
Ghana2021-75	43	15			Ghana2021-105	Ghana2022-35	15	9
Ghana2021-81	5	3			Ghana2021-91	Ghana2022-35	10	6
Ghana2021-87	5	3		1	Ghana2021-95	Benin 97/1	63	25
Ghana2021-91	10	6			Ghana2021-01	Ghana2021-95	44	18
Ghana2021-95	63	25			Ghana2021-75	Ghana2021-95	43	15
Grand Total	298	119
